# Supplementary material for: The neural underpinnings of intergroup social cognition: an fMRI meta-analysis
Source: Soc Cogn Affect Neurosci. 2021 Mar 24;16(9):903–14. doi: 10.1093/scan/nsab034 (PMC8421705; doi:10.1093/scan/nsab034)
Supplement: nsab034_Supp [file nsab034_supp.zip]

Archive with 1 entries (1 files):
- suppl.docx
